# Supplementary material for: V2 Protein Enhances the Replication of Genomic DNA of Mulberry Crinkle Leaf Virus
Source: Int J Mol Sci. 2024 Sep 29;25(19):10521. doi: 10.3390/ijms251910521 (PMC11476850; doi:10.3390/ijms251910521)
Supplement: Supplementary file 1 [file ijms-25-10521-s001.zip]

Archive with 1 entries (1 files):
- ijms-3144015-supplementary.pdf
